# Supplementary material for: Developmental and Degenerative Characterization of Porcine Parthenogenetic Fetuses during Early Pregnancy
Source: Animals (Basel). 2020 Apr 4;10(4):622. doi: 10.3390/ani10040622 (PMC7222715; doi:10.3390/ani10040622)
Supplement: Supplementary file 1 [file animals-10-00622-s001.zip]

Archive with 3 entries (2 files):
- animals-742082 -supplementary/
- animals-742082 -supplementary/Supplementary Figure 1-edited.docx
- animals-742082 -supplementary/Supplementary Table 1-edited.docx
